# Supplementary material for: The Prognostic Value of Pulmonary Venous Flow Reversal in Patients with Significant Degenerative Mitral Regurgitation
Source: J Cardiovasc Dev Dis. 2023 Jan 28;10(2):49. doi: 10.3390/jcdd10020049 (PMC9965059; doi:10.3390/jcdd10020049)
Supplement: Supplementary file 1 [file jcdd-10-00049-s001.zip]

Archive with 1 entries (1 files):
- jcdd-2193545-supplementary.pdf
